# Supplementary material for: A Comprehensive Evaluation of Flavor Instability of Beer (Part 2): The Influence of De Novo Formation of Aging Aldehydes
Source: Foods. 2021 Nov 3;10(11):2668. doi: 10.3390/foods10112668 (PMC8622366; doi:10.3390/foods10112668)
Supplement: Supplementary file 1 [file foods-10-02668-s001.zip]

Archive with 2 entries (2 files):
- Supplementary Materials-Figure S1.pdf
- Table S1 - amino acids, aldehydes, amadori products, dicarbonyls, AGEs.xlsx
