# Supplementary material for: A Comprehensive Evaluation of Flavor Instability of Beer (Part 2): The Influence of De Novo Formation of Aging Aldehydes
Source: Foods. 2021 Nov 3;10(11):2668. doi: 10.3390/foods10112668 (PMC8622366; doi:10.3390/foods10112668)
Supplement: Supplementary file 1 [file foods-10-02668-s001.zip › Table S1 - amino acids, aldehydes, amadori products, dicarbonyls, AGEs.xlsx]

## Sheet: Data
Barley variety	malt modification level	Aging sample point	amino acids	Valin	mg/L	Alanin	mg/L	Arginin	mg/L	Asparagin	mg/L	Glutamin	mg/L	Glutaminsäure	mg/L	Glycin	mg/L	Isoleucin	mg/L	Methionin	mg/L	Prolin	mg/L	Serin	mg/L	Threonin	mg/L	Tryptophan	mg/L	Tyrosin	mg/L	Asparaginsäure	mg/L	Leucin	mg/L	Phenylalanin	mg/L	Histidin	mg/L	Lysin	mg/L		aging aldehydes	2MP	µg/L	2MB	µg/L	3MB	µg/L
				MW	± STD	MW	± STD	MW	± STD	MW	± STD	MW	± STD	MW	± STD	MW	± STD	MW	± STD	MW	± STD	MW	± STD	MW	± STD	MW	± STD	MW	± STD	MW	± STD	MW	± STD	MW	± STD	MW	± STD	MW	± STD	MW	± STD			MW	± STD	MW	± STD	MW	± STD
B1	P1	FR		33.5704	1.98982	74.1467	2.95004	72.1755	7.66289	2.513	0.20963	8.13433	0.70693	23.8395	0.88353	25.657	1.70593	7.20483	0.37469	2.9345	0.17104	497.508	11.3898	2.2685	0.33657	2.70283	0.08374	28.9804	2.73715	43.5744	3.52681	12.5224	1.9023	11.0931	0.88425	38.901	1.86808	19.475	1.75754	2.43956	0.76083			5.83665	0.4291	2.02578	0.18417	5.53566	0.16396
B1	P1	FO		34.0663	1.54811	72.6552	3.16354	71.4454	7.39606	3.16617	0.18343	6.33142	0.43074	23.0577	1.43047	24.1752	2.12212	9.27108	0.61926	3.67783	0.13923	476.19	15.5249	2.99233	0.44414	4.74275	0.59094	28.9267	1.41306	44.2859	2.50056	12.8625	1.358	14.3402	0.67065	37.5063	2.37111	19.5452	2.32763	2.78756	0.91885			21.4423	1.98971	2.86418	0.25422	6.83442	0.62768
B1	P1	M1		33.1645	2.23398	70.3789	5.33467	70.1816	5.84828	3.017	0.21833	7.05783	0.40347	23.1932	1.24518	24.2711	1.82548	9.43527	0.67081	3.8782	0.13416	478.079	10.3196	3.0155	0.57988	4.2144	0.30891	28.7255	1.90257	44.364	2.81416	13.1854	1.27826	14.5389	0.51193	37.3582	2.72271	19.378	2.31364	2.99638	0.9101			6.97591	0.33999	1.34688	0.08926	3.82071	0.25583
B1	P1	M2		33.113	2.27101	68.1137	4.86262	68.6116	5.54743	3.2258	0.48161	6.75055	0.51719	23.6739	1.33924	24.1859	2.04683	10.1773	0.79959	4.456	0.1156	475.854	26.8486	3.61	0.47062	5.24256	0.55563	27.6744	2.07291	43.3853	2.90696	13.9022	1.47059	16.317	0.97527	36.9226	3.08302	18.4859	2.5224	2.92263	0.65002			15.0972	3.56204	1.65227	0.1948	3.74624	0.4776
B1	P1	M3		39.1978	3.15739	75.5691	8.75019	76.1737	13.3142	3.85367	0.64223	6.7967	0.709	27.6745	2.56792	25.9427	3.00512	12.4179	1.19062	5.47583	0.69685	527.121	75.3806	4.5263	1.00226	6.3677	0.92701	30.7433	2.45693	48.5857	4.222	16.758	2.18531	20.8357	2.00333	41.8941	2.63199	21.9388	3.47179	3.623	0.5875			19.7282	1.05619	2.18966	0.29595	3.8524	0.29448
B1	P1	M4		38.9186	1.84673	75.9293	6.96649	76.2795	12.5799	3.87283	0.48438	5.6332	0.57835	27.6992	2.2215	25.5676	2.40115	12.4586	0.91218	5.79467	0.56932	497.226	69.5126	4.641	0.70736	6.6585	0.93314	29.7914	1.48652	47.4783	2.80446	16.7355	2.10231	21.7926	1.12204	41.6149	1.28022	22.2268	3.4545	3.72944	0.8777			42.0803	4.87934	5.09917	0.43412	5.88721	0.35281
B1	P1	M5		39.5671	3.16769	77.1979	10.4232	74.771	14.0955	4.0965	0.75965	4.5053	0.29533	28.5999	3.4536	25.4157	2.68972	13.1723	1.03694	5.88617	0.61883	501.089	76.9273	5.1225	1.03202	7.0446	0.89845	29.7446	1.95982	48.9232	3.81623	15.9929	1.62171	23.4252	2.65293	42.562	2.4842	21.963	3.56996	3.81475	0.51158			66.9276	9.02453	5.02561	0.27182	6.91457	0.56527
B1	P1	M6		39.8054	3.30474	78.2181	9.1448	73.2914	9.15009	4.0715	0.68395	4.151	0.35505	29.4028	3.63388	25.0142	2.8566	13.5433	1.01673	5.92733	0.75266	502.464	58.6442	5.309	0.79403	7.0455	0.83938	29.4544	2.18065	49.0546	3.87321	16.9438	2.23035	23.8057	2.20825	43.1854	2.57347	21.4107	2.2891	4.13833	0.54675			100.314	12.3248	8.28025	1.08165	10.3127	0.97519
B1	P1	M9		34.3272	1.52752	69.9728	3.1648	57.7078	3.90114	4.16145	0.32859	2.3819	0.45003	25.7082	0.9307	23.3886	2.18141	11.107	1.18815	5.75933	0.30528	502.755	18.6725	5.1748	0.30699	6.02267	0.34323	26.4252	1.20446	43.9252	2.29463	13.3422	2.01016	21.2379	2.17062	39.7928	2.72399	17.8222	0.74616	3.7284	0.41677			25.4411	3.97277	2.99955	0.38084	4.22545	0.26248
B1	P2	FR		30.6287	3.54062	50.0672	3.66123	56.7102	2.56465	1.88211	0.26334	3.82564	0.36345	12.9189	1.32659	22.5744	1.24866	8.16289	1.49323	3.7525	0.12089	421.796	11.8035	1.53522	0.29666	2.51667	0.3104	37.8049	3.55684	40.0898	4.16145	6.618	0.76159	12.376	2.82413	25.7027	5.19674	12.3504	2.38842	1.73917	0.37481			6.4819	0.75486	1.95813	0.30095	6.49303	0.77186
B1	P2	FO		33.042	3.99853	50.6871	4.8933	53.813	2.77354	2.54	0.43157	3.70355	0.18825	14.9002	1.33702	21.5712	1.78118	10.527	1.82306	4.5955	0.13258	414.99	27.901	2.1323	0.26446	4.1165	0.28988	38.3441	4.37437	42.0772	4.61144	9.052	0.69183	17.7262	3.10261	27.7841	5.22917	12.7358	2.42149	2.437	0.4256			32.4031	9.74287	3.97503	0.78037	9.03275	0.71909
B1	P2	M1		32.9809	4.05367	52.8216	3.49224	51.1218	3.90813	2.4288	0.37564	4.3383	0.3076	14.8626	1.53153	21.1033	2.24234	10.1588	1.5988	4.61733	0.34803	397.431	19.2057	2.2854	0.31619	3.64064	0.35651	38.1092	3.36828	42.4021	4.39621	8.78033	0.7138	18.2507	3.18771	28.4572	4.69609	13.1247	1.91245	2.2764	0.15001			10.3818	2.56676	1.76175	0.23695	4.55058	0.20743
B1	P2	M2		33.3488	5.12548	50.5112	5.31204	47.1124	2.41908	2.573	0.33388	4.6885	0.36797	15.4073	1.30526	17.6386	0.71235	10.7669	2.25248	4.92133	0.10961	355.793	7.56411	2.3106	0.33213	4.0476	0.22952	35.0764	4.07846	42.0578	6.8634	8.6054	1.42362	19.5769	4.34256	28.02	6.47943	13.6299	1.81085	2.41833	0.35482			37.6306	2.57283	2.34885	0.36137	4.6079	0.18838
B1	P2	M3		37.6267	3.84199	55.2779	4.32431	54.639	3.43042	3.3503	0.57136	3.7426	0.59936	17.188	1.10648	22.3427	0.72919	12.9277	1.86416	5.81567	0.17169	394.403	20.5951	2.8365	0.69915	4.9282	0.26847	35.2829	2.44869	45.0711	3.89931	16.7232	1.03012	22.8497	2.57688	30.001	5.49515	13.0618	2.36278	2.5065	0.91421			36.4098	0.66834	2.89514	0.18903	5.58743	0.33641
B1	P2	M4		37.8764	5.61189	55.8794	7.04493	53.4433	1.8873	3.3074	0.59441	4.16709	0.24266	17.346	1.69012	24.6934	2.21833	13.0458	2.1542	6.21533	0.30183	421.419	11.4153	3.2569	0.37408	4.92564	0.47323	35.9337	4.43571	45.8131	6.3962	10.138	0.8374	23.1483	3.98269	30.0892	6.7891	12.8159	2.68594	2.86967	0.28239			65.8914	10.1868	5.44599	0.89286	6.24751	0.4936
B1	P2	M5		37.222	3.05148	54.3695	2.77015	52.1833	2.43082	3.1488	0.37963	3.4757	0.31599	17.3014	0.68445	22.6066	1.39858	13.0511	1.28123	6.45767	0.18491	420.361	13.9709	3.00738	0.37758	5.1582	0.33403	34.7224	2.19979	44.552	3.19343	10.1243	0.83377	23.4775	2.15145	29.8099	4.69736	12.9703	1.47889	3.256	0.42462			145.892	12.0753	8.25322	0.65509	11.5947	1.03271
B1	P2	M6		39.5406	5.55162	58.7937	5.73523	48.5604	2.99569	3.3458	0.54268	3.1769	0.27279	18.3663	1.11047	22.6517	1.22484	13.7619	1.95795	6.29267	0.17848	387.319	4.86194	3.512	0.23305	5.8842	0.50424	35.4551	3.64321	45.8348	5.27397	10.6948	0.72721	25.4464	4.62861	32.1508	6.73139	13.1848	2.06425	3.31567	0.53044			183.975	10.7365	10.3151	0.76858	13.4999	0.76537
B1	P2	M9		31.2681	3.22051	55.7575	5.4121	33.5315	4.25723	3.25655	0.18749	1.42317	0.22721	15.1	0.56004	19.984	1.55831	9.26111	0.73103	4.35283	0.19659	469.585	36.6153	3.9694	0.74313	5.19333	0.33761	24.6753	1.68348	41.6148	3.47284	4.7219	0.73127	17.2937	1.559	34.8507	6.10609	14.0388	1.4106	2.3305	0.3023			86.8139	3.29321	4.20128	0.80008	4.8489	0.73052
B1	P3	FR		60.681	3.46609	87.5212	6.48238	87.9197	8.37447	5.1012	0.58382	11.1286	0.56065	30.9397	4.25646	30.9596	2.65342	24.073	1.5539	6.72483	0.72622	373.031	24.0667	4.2464	0.87642	4.27	0.67174	33.1967	2.38255	59.4864	4.59088	21.8511	3.99255	32.3528	2.87452	63.8	3.2537	19.5104	1.97144	24.0457	3.16423			9.51276	2.98085	2.87217	0.64023	7.38044	0.67869
B1	P3	FO		63.9007	4.13102	88.9985	6.47678	87.9218	7.11789	5.6755	0.63872	9.8516	0.85606	32.3536	3.88044	32.2281	3.24649	25.878	1.68922	7.3025	0.58879	380.241	21.1084	4.8547	0.66817	6.0066	0.6702	33.3645	2.69091	60.7741	3.93246	23.5226	4.23467	36.3027	2.6092	65.2904	2.37711	19.7228	1.21514	24.3826	3.21769			139.199	4.27827	5.3734	0.20031	13.1693	0.66611
B1	P3	M1		62.8226	2.90886	87.4844	4.86407	88.3264	7.7887	5.6453	0.39915	11.0511	1.09479	32.8015	2.7557	31.5146	2.18931	25.5343	1.23399	8.1385	0.25881	361.192	14.8821	5.4003	0.64061	5.7402	0.49829	32.8416	1.32357	59.4537	3.5482	23.6798	3.46745	36.9784	2.29677	64.6718	3.36093	19.5424	2.80338	24.465	2.97497			55.7142	2.99795	2.88933	0.21654	7.82706	0.40299
B1	P3	M2		64.4019	2.99118	89.4108	4.82859	89.0169	6.95026	6.1197	0.44578	9.2297	0.91733	34.4588	3.56928	32.2898	1.91153	27.2218	1.64523	8.60333	0.51901	370.57	11.9985	6.1239	0.83837	6.9167	0.52511	33.0997	1.85448	61.5932	3.42824	24.4485	3.11771	39.9314	2.0705	65.939	2.95917	18.9763	1.80794	25.3522	2.69651			113.249	3.58364	2.39191	0.34534	6.88566	0.58534
B1	P3	M3		67.3411	2.66191	90.954	6.4367	89.9313	9.19077	6.4383	0.7376	7.7751	0.39124	36.4219	3.85416	32.862	3.28002	28.9758	1.65303	8.94683	0.61485	377.959	16.7131	6.9392	0.75982	7.4517	0.60579	33.6237	1.86091	62.405	3.48631	24.5106	2.14758	42.8009	2.07609	67.7351	3.3132	20.1952	2.66723	25.9076	3.36202			165.952	7.13032	4.12556	0.56608	8.03571	0.23032
B1	P3	M4		66.0825	2.04627	90.827	4.90916	88.3626	5.8616	6.5623	0.52747	6.2897	0.70507	36.281	3.42656	33.0886	1.57419	28.0379	1.29447	9.42033	0.44912	368.058	15.0676	7.1895	0.80629	7.8882	0.51282	32.5068	1.33401	62.1173	1.90149	25.4375	3.30195	41.8774	1.89986	67.8022	2.12251	18.8914	1.78024	25.5081	2.75259			214.386	6.78171	7.07802	0.43541	8.07895	0.77915
B1	P3	M5		69.2079	2.45994	94.4434	3.85525	90.961	4.98165	7.036	0.47083	5.5022	0.75519	37.4497	2.05688	34.0886	1.20804	29.7908	1.31774	9.65667	0.70007	383.465	15.9274	7.846	0.57465	8.5006	0.47549	33.4017	1.90529	64.7709	3.65972	27.6783	3.63644	43.9017	1.74637	69.2042	3.4706	19.767	1.65152	26.6252	2.28008			577.033	62.8683	19.316	0.99251	17.4794	2.77956
B1	P3	M6		66.6795	3.50685	92.321	5.28834	89.6338	5.66067	6.8036	0.61175	4.6645	0.86925	36.8495	2.43286	33.1589	1.44439	29.5669	1.52309	9.50533	0.74147	374.011	13.4627	7.8156	0.83024	8.2257	0.72886	32.5599	1.38427	64.0544	3.4908	27.2514	3.38459	45.1317	2.37477	68.0543	2.45256	19.3825	1.55204	26.0879	2.47972			764.843	62.7231	18.9419	1.8285	21.0286	1.48337
B1	P3	M9		64.9292	2.59573	97.2961	7.5782	70.9239	6.89692	7.7047	0.93793	3.1335	0.31746	34.593	3.79552	30.0687	3.2206	29.4756	1.59351	9.98255	0.67866	436.675	17.9484	8.2234	1.54526	10.0114	1.59089	32.2578	1.31125	61.7449	2.85486	22.0297	3.26105	49.9888	3.64504	71.1614	2.14644	21.5705	1.55273	27.36	4.574			277.308	11.0808	4.41017	0.14284	7.43472	0.23865
B2	P1	FR		15.7996	1.63947	39.9062	2.766	24.3093	2.22997	2.0384	0.29459	2.4739	0.44797	12.0856	0.92781	17.2612	1.63475	4.311	0.39633	2.70767	0.17219	424.656	23.5691	3.2662	0.7212	3.4156	0.49353	31.9551	2.33567	30.9694	1.68838	13.5928	0.91642	6.3435	0.583	15.0314	1.36725	14.8088	1.87144	1.15617	0.3889			4.16155	0.14625	1.24321	0.02165	2.85024	0.04987
B2	P1	FO		16.9252	2.16266	41.4444	3.3445	24.3086	2.30579	2.9663	0.45271	2.3002	0.32286	13.1658	1.42616	17.2892	1.15783	5.7253	0.44804	3.17133	0.07769	418.341	12.2137	4.4126	0.8085	4.6584	0.35727	30.9022	1.97063	31.5041	2.2041	20.0951	6.89094	8.9368	0.472	15.9202	0.88022	14.9227	1.4825	1.61183	0.29451			10.6305	1.23949	1.54499	0.2173	2.5078	0.30299
B2	P1	M1		16.887	2.11302	42.3013	2.55951	25.242	2.55832	2.8892	0.52065	2.6005	0.48069	13.6698	1.45983	16.637	1.3424	5.66036	0.32126	3.45367	0.08777	395.019	26.3225	4.51545	0.87465	4.2329	0.42132	30.5551	1.25258	30.9411	1.56383	18.5074	5.92319	9.10842	0.63778	15.9216	1.09746	14.9837	1.81159	1.77267	0.43442			11.3035	0.72911	1.90285	0.10039	3.45853	0.3849
B2	P1	M2		18.128	2.5438	41.5334	4.10062	24.7652	2.49828	3.299	0.367	2.3246	0.46757	14.3067	1.44622	16.6064	1.47787	6.43222	0.5666	3.69233	0.20351	383.2	7.01695	4.55989	0.76734	4.93911	0.44089	29.7194	1.48745	31.2766	2.20375	18.1794	4.80048	10.6369	0.54016	16.0784	0.56193	14.1177	1.34627	1.95317	0.29235			19.2389	4.85548	1.79089	0.16861	3.12121	0.20877
B2	P1	M3		22.7466	1.8803	48.2364	5.90119	31.2183	6.34554	4.44182	0.70935	3.6816	0.31521	18.287	1.9696	21.1235	3.23257	8.735	1.09163	4.76467	0.46157	436.541	83.0173	5.73163	0.99895	5.96678	0.65344	34.8779	4.9107	39.1129	6.77401	19.3524	4.98889	15.1549	2.21878	20.9122	4.54213	18.3132	3.90343	3.13367	0.98386			19.7282	1.05619	2.18966	0.29595	3.8524	0.29448
B2	P1	M4		24.2462	1.63149	55.2435	7.3079	31.7626	4.38344	4.9968	0.84587	3.9598	0.99785	19.1246	2.30286	21.5914	2.62058	10.1557	1.1175	5.23217	0.53397	496.775	71.1091	6.48256	0.87825	7.547	1.07223	36.1178	4.66493	41.7875	5.82943	20.3151	4.71887	17.3622	1.34655	22.5146	3.70363	19.4558	3.37259	2.905	0.60736			45.7024	1.08941	4.29442	0.06269	4.15668	0.28907
B2	P1	M5		22.207	2.33854	51.9759	3.64547	32.3248	3.45088	4.46633	0.74268	4.76333	0.32464	18.3587	1.71925	20.9912	2.28286	8.113	0.96924	4.81817	0.5674	497.234	62.74	6.288	0.94943	6.24511	0.79474	36.1626	3.76464	39.378	3.64446	23.7623	7.98118	15.3204	2.388	21.1994	1.83936	19.1744	2.80896	3.03767	0.34873			97.034	5.82326	7.30267	0.44851	8.13525	0.68429
B2	P1	M6		25.0822	2.20553	53.7813	6.89165	31.786	5.34964	5.1006	0.70392	3.4645	1.15726	20.0501	2.16668	21.1361	3.20938	10.6838	1.20413	5.65017	0.25376	456.787	57.032	7.3794	1.22717	7.22636	0.78747	34.976	3.63014	40.4197	4.34919	25.1731	4.52228	18.1909	1.79196	21.3295	3.00251	18.2892	3.69093	3.14883	0.56264			124.894	6.96367	9.09154	0.59594	8.12727	0.51075
B2	P1	M9		22.1687	5.18932	41.3	5.64911	18.0568	5.59017	4.4448	0.53922	3.4687	0.56328	15.3989	3.29772	13.7257	2.32615	9.881	1.89236	5.40075	0.83208	495.483	53.469	5.29875	1.12827	6.5736	1.47148	29.4842	2.6998	31.5989	2.89396	7.35533	1.91394	19.2685	3.83339	20.0266	2.00499	13.4176	1.83501	3.545	0.94064			18.1713	1.75678	1.6679	0.04021	1.71045	0.05088
B2	P2	FR		41.4862	5.99443	68.0997	6.04995	64.2013	5.06372	2.5798	0.67063	6.9817	1.04403	23.9615	6.35722	20.1461	1.4681	12.0835	2.55418	3.49267	0.40389	345.294	27.7127	3.1218	0.66657	2.8158	0.2907	36.0083	3.27035	48.4844	4.20699	22.1891	6.48983	15.6567	2.71393	45.0518	6.54174	20.756	2.65436	1.615	0.17094			4.07388	0.46723	1.28754	0.0835	3.27394	0.20292
B2	P2	FO		41.1859	4.54534	67.0663	5.14983	67.3753	5.33136	3.45344	0.40207	5.60544	0.6586	23.0638	4.48833	19.9327	1.06321	12.6462	2.23583	4.181	0.39367	357.548	54.9684	3.95733	0.49177	4.55922	0.42495	35.6571	2.04921	49.6099	3.57666	21.7611	3.52271	18.1278	3.50492	45.89	6.43115	20.4295	3.18569	2.24933	0.18469			21.47	2.90512	1.94013	0.20656	4.26561	0.12329
B2	P2	M1		44.6741	3.16826	73.2086	4.70594	66.4556	4.80839	3.354	0.80095	6.2545	0.33371	25.6059	3.90812	20.7137	0.9485	14.4518	1.62897	4.564	0.39086	354.606	11.8093	4.075	0.59229	4.5674	0.47386	36.4027	2.50499	51.2859	3.64124	24.0971	5.2565	19.5387	2.17269	46.2301	3.69854	20.4406	1.91701	2.168	0.20551			18.6964	1.22602	1.95446	0.60356	5.52125	0.30526
B2	P2	M2		44.7775	4.52069	70.9496	5.55779	66.0195	4.09501	3.8733	0.6975	6.40064	1.03343	26.7642	5.00357	21.7818	1.48659	16.0883	2.85942	5.30067	0.69861	342.751	9.42248	4.7778	0.61057	5.2129	0.45526	35.0216	1.62331	50.4164	4.12418	23.2728	4.59128	20.7791	2.12951	47.1012	5.09762	20.13	2.38099	2.6584	0.19534			32.7668	9.28493	2.32178	0.19928	4.79496	0.22551
B2	P2	M3		45.6723	5.59422	71.525	6.23177	66.3512	5.53603	4.053	0.58248	7.16055	0.7475	26.9192	5.27253	20.6286	1.32097	16.1453	3.10122	5.98067	0.66063	351.062	37.5861	5.2381	0.46046	6.0416	0.75831	34.3735	1.93749	50.7684	4.05275	23.9821	5.26346	24.1168	3.17638	47.3684	6.50535	20.2829	3.15325	2.914	0.296			62.798	2.68567	2.13888	0.14019	4.409	0.1251
B2	P2	M4		47.0501	5.79649	75.0942	7.74429	63.8868	4.91545	4.28978	0.57642	6.0777	0.59297	28.5383	5.58519	20.6721	1.72978	17.4822	3.24817	5.9612	0.69297	347.986	18.3149	5.44533	0.73172	6.20244	0.56266	34.3735	2.41562	51.6423	4.78819	23.0481	5.72739	24.4695	4.59125	48.4497	6.95089	19.994	2.98695	3.007	0.50594			89.4691	1.76751	4.25868	0.14846	4.79699	0.09845
B2	P2	M5		46.3268	5.13523	71.9342	6.94492	69.9042	5.04665	4.35763	0.55065	6.0512	0.60229	29.8813	6.42415	21.2662	1.63129	18.4508	3.671	6.52767	0.62198	364.801	37.5355	5.89975	0.59289	6.27833	0.46258	33.9676	1.86112	51.1011	3.26804	23.8746	3.40549	25.602	4.28777	47.6054	6.1674	21.5711	2.56065	3.36367	0.21284			268.414	23.7719	9.33119	0.72245	12.0742	0.57217
B2	P2	M6		49.9608	5.413	76.0549	6.58634	67.2862	3.80276	4.9731	0.6293	5.258	0.38132	29.2084	6.15928	22.8193	2.15661	18.8378	3.06153	6.6375	0.57457	347.801	19.362	5.9786	0.67934	7.3863	0.93054	34.6216	1.71133	53.504	4.67184	26.699	5.84366	27.4193	3.66148	50.9625	6.63536	20.8001	2.11203	3.41483	0.21383			177.22	10.8918	9.68552	0.63067	12.1104	1.00953
B2	P2	M9		49.8273	4.38631	80.699	4.84629	54.3225	5.4258	4.67818	0.49284	3.7775	0.22522	28.6269	5.90634	19.3593	0.97207	20.6498	2.5623	7.073	0.36433	428.283	25.6599	6.22517	0.79288	7.66367	0.48517	35.3824	1.76084	54.0247	3.26081	13.9074	3.83322	33.5402	4.36615	51.8319	5.31135	19.3564	1.11674	3.741	0.40259			98.4595	20.5061	3.30616	0.49508	4.14171	0.43805
B2	P3	FR		78.4359	4.7614	99.2723	6.41934	89.3581	5.14372	14.1104	2.35399	23.9452	1.23242	40.184	2.62173	32.5734	2.03912	37.2896	3.75527	9.19117	1.02036	325.255	19.8641	6.004	0.74583	6.772	1.05459	45.9171	2.64285	72.5275	4.08918	48.6456	7.86131	50.6176	5.00915	84.4942	7.36963	31.1526	3.89923	25.1264	7.54774			3.70724	0.33269	1.253	0.09746	3.63811	0.26262
B2	P3	FO		84.5319	4.38534	105.05	6.81722	91.8951	5.56012	13.8316	2.65294	18.8354	0.89007	41.8504	1.2998	31.9905	0.76783	41.7933	3.56795	10.309	0.68638	324.598	14.298	7.33789	0.80852	9.75945	0.93609	46.6654	2.00258	75.8034	3.78987	52.3745	6.88535	53.6984	4.10234	90.1672	4.51494	32.6624	2.95762	24.9954	6.53391			141.894	6.9637	4.21554	0.72794	14.3804	0.76015
B2	P3	M1		89.5914	4.8381	109.178	6.32384	95.6728	4.27031	14.9405	2.71124	22.9459	0.96254	45.0388	2.07345	35.2584	1.73571	42.7097	3.25339	11.2807	0.79332	339.219	11.5008	7.885	0.76595	10.0135	0.65191	48.3077	2.60593	81.8491	5.70256	60.3471	5.23011	60.8378	3.82925	94.4317	5.60744	32.6562	2.82341	26.1586	7.19968			53.0457	3.30887	1.79643	0.46237	7.03977	0.20918
B2	P3	M2		87.6818	3.43791	106.711	4.58625	95.3234	6.45232	14.6743	2.14751	19.2783	0.62725	45.4686	1.60283	33.3504	1.82388	44.3019	2.43498	12.2847	0.7613	317.365	8.54982	8.716	0.42508	11.3345	0.77455	45.9353	1.60924	78.9318	2.03221	52.7011	8.45754	64.1514	3.61912	91.6781	4.73123	30.9173	3.76189	26.03	6.49231			113.249	3.58364	2.39191	0.34534	6.88566	0.58534
B2	P3	M3		87.7625	4.20425	105.907	6.32856	93.7141	4.26235	15.613	1.83534	15.3983	0.4973	46.166	2.69936	34.0543	1.60528	44.4524	2.38313	12.463	0.57697	327.168	10.0133	9.4727	0.73849	12.0053	0.71293	45.345	2.25827	80.8546	3.74573	51.6831	4.89753	64.7203	3.58512	91.0824	3.71597	31.5672	2.62083	25.4382	6.48408			180.796	5.21879	2.93402	0.08788	7.2289	0.1169
B2	P3	M4		88.9684	4.60394	105.135	3.82677	91.2951	6.17024	15.5408	2.29317	12.6645	0.79858	46.3662	1.56207	33.3277	1.71054	46.1637	2.96454	12.8203	0.75474	318.867	6.8227	9.78227	0.66725	12.8543	0.98163	43.9096	0.89443	79.7025	4.27498	54.7803	8.44633	65.1125	6.21628	91.3937	5.97319	31.0676	3.16076	27.2604	6.93973			212.559	21.1059	4.33714	0.13363	6.64833	0.15985
B2	P3	M5		91.2515	4.07265	108.794	6.93378	93.7851	3.73707	16.5269	1.84195	11.9186	0.57949	48.9913	2.65212	33.7747	1.94814	47.795	3.60434	13.0432	1.04894	327.952	6.41211	10.3073	0.71857	13.4706	0.76783	44.9611	2.3028	81.3895	4.92773	56.3518	8.33753	68.1685	5.48207	95.1634	4.59215	31.609	3.06053	26.636	6.67906			677.263	25.5243	11.1007	1.82771	17.022	1.3995
B2	P3	M6		89.6166	6.63097	107.297	6.66135	96.084	5.60016	15.2286	3.14745	9.70945	0.62487	47.669	2.8462	31.7844	1.38418	47.1494	5.23028	13.1788	1.19361	329.179	28.7519	10.3725	0.91467	13.6847	0.76602	43.2787	2.41829	79.4585	4.70559	52.6253	5.05666	65.6182	5.71116	91.5505	7.4459	31.3262	2.86898	26.6624	7.74083			891.92	41.1676	16.6981	0.86273	18.4412	1.10282
B2	P3	M9		91.0772	5.89112	116.304	7.20187	76.256	7.314	17.5636	3.05127	6.31283	0.60047	49.6872	3.18483	37.5811	4.48545	52.1099	3.95981	14.7534	1.44571	404.552	17.6555	12.3295	1.25582	15.7132	0.78629	45.2043	2.70515	82.6564	5.40843	41.7134	5.97329	82.7767	7.0289	100.506	8.19593	31.1236	2.80629	33.7658	8.81427			387.002	4.33512	4.97164	0.14582	7.91715	0.25619
[truncated: 37 more columns]
